# Supplementary material for: Effects of Articular Cartilage Constituents on Phosphotungstic Acid Enhanced Micro-Computed Tomography
Source: PLoS One. 2017 Jan 30;12(1):e0171075. doi: 10.1371/journal.pone.0171075 (PMC5279764; doi:10.1371/journal.pone.0171075)
Supplement: S1 Table — Means of the groups (n = 9), standard deviations, and relative changes between enzymatically treated groups and control group are shown in the table. Wilcoxon signed-rank test was used to determine if there were statistically significant difference between the groups. Statistical tests for each depth value was calculated separately and p-values less than 0.05 are bolded in the table. (XLSX) [file pone.0171075.s001.xlsx]

## Sheet: Data sheet
S1 Table. Data from depth-wise analyses and statistical tests. Means of the groups (n=9), standard deviations, and relative changes between enzymatically treated groups and control group are shown in the table. Wilcoxon signed-rank test was used to determine if there were statistically significant difference between the groups. Statistical tests for each depth value was calculated separately and …
	CEµCT with PTA												CEµCT with Hexabrix®												FTIRI - Amide I peak												FTIRI - Carbohydrate peak
	Chondroitinase ABC group		Collagenase group		Control group		Chondroitinase ABC vs. Control			Collagenase ABC vs. Control			Chondroitinase ABC group		Collagenase group		Control group		Chondroitinase ABC vs. Control			Collagenase ABC vs. Control			Chondroitinase ABC group		Collagenase group		Control group		Chondroitinase ABC vs. Control			Collagenase ABC vs. Control			Chondroitinase ABC group		Collagenase group		Control group		Chondroitinase ABC vs. Control			Collagenase ABC vs. Control
Normalized AC depth (%)	Mean attenuation of the group (ranged 0-255)	Standard Deviation of the group (ranged 0-255)	Mean attenuation of the group (ranged 0-255)	Standard Deviation of the group (ranged 0-255)	Mean attenuation of the group (ranged 0-255)	Standard Deviation of the group (ranged 0-255)	Relative change sample-by-sample (%)	Standard Deviation (%)	p-value (Wilcoxon signed-rank test)	Relative change sample-by-sample (%)	Standard Deviation (%)	p-value (Wilcoxon signed-rank test)	Mean attenuation of the group (ranged 0-255)	Standard Deviation of the group (ranged 0-255)	Mean attenuation of the group (ranged 0-255)	Standard Deviation of the group (ranged 0-255)	Mean attenuation of the group (ranged 0-255)	Standard Deviation of the group (ranged 0-255)	Relative change sample-by-sample (%)	Standard Deviation (%)	p-value (Wilcoxon signed-rank test)	Relative change sample-by-sample (%)	Standard Deviation (%)	p-value (Wilcoxon signed-rank test)	Mean absorbance of the group (A.U.)	Standard Deviation of the group (A.U.)	Mean absorbance of the group (A.U.)	Standard Deviation of the group (A.U.)	Mean absorbance of the group (A.U.)	Standard Deviation of the group (A.U.)	Relative change sample-by-sample (%)	Standard Deviation (%)	p-value (Wilcoxon signed-rank test)	Relative change sample-by-sample (%)	Standard Deviation (%)	p-value (Wilcoxon signed-rank test)	Mean absorbance of the group (A.U.)	Standard Deviation of the group (A.U.)	Mean absorbance of the group (A.U.)	Standard Deviation of the group (A.U.)	Mean absorbance of the group (A.U.)	Standard Deviation of the group (A.U.)	Relative change sample-by-sample (%)	Standard Deviation (%)	p-value (Wilcoxon signed-rank test)	Relative change sample-by-sample (%)	Standard Deviation (%)	p-value (Wilcoxon signed-rank test)
1	70.884	14.2676	36.4857	5.47072	62.8662	11.699	13.0956	15.5224	0.0208793	-40.7116	12.0039	0.00768579	48.114	5.87103	48.5526	6.38737	46.6075	6.21019	3.68281	8.55525	0.441268	4.81567	11.9019	0.213524	12.3636	3.05832	7.04685	2.92965	13.3119	3.15015	-2.03575	30.1726	0.678402	-46.6716	21.768	0.0108622	1.08211	0.24188	0.790949	0.309652	1.73931	0.382803	-34.8789	20.0077	0.0108622	-52.0202	25.3469	0.0108622
2	71.2264	14.1709	39.0499	5.75353	63.7111	11.0682	12.1055	16.3624	0.0506124	-37.4029	12.8849	0.00768579	48.597	5.88957	48.9014	6.3216	46.9919	6.44439	3.92531	8.73561	0.374259	4.75088	11.7342	0.260393	12.6772	2.80926	7.60552	2.96893	14.0503	2.93351	-5.93356	26.9085	0.593955	-45.8828	17.9575	0.00768579	1.0722	0.203205	0.850762	0.328582	1.79624	0.379883	-37.7899	18.3855	0.0108622	-49.351	27.4311	0.00768579
3	71.3056	14.0945	39.4989	5.88096	64.3855	10.5112	11.0279	16.7867	0.0506124	-37.4381	12.8098	0.00768579	48.8776	5.92279	49.1068	6.26815	47.2164	6.61793	4.07423	8.9323	0.374259	4.73094	11.6219	0.260393	12.7705	2.60431	7.65617	2.70692	13.8897	2.75616	-5.20062	23.7234	0.593955	-44.5058	17.0391	0.00768579	1.08694	0.190139	0.851493	0.278789	1.80515	0.382002	-37.4092	17.4483	0.0108622	-49.7077	23.6874	0.00768579
4	71.2492	14.0108	39.6189	6.17258	64.8011	9.99735	10.1962	16.9739	0.109745	-37.7724	12.5999	0.00768579	49.0637	5.97141	49.2628	6.22909	47.3494	6.73827	4.20711	9.09115	0.374259	4.79645	11.5139	0.260393	12.7606	2.5531	7.65348	2.54542	13.8594	2.83431	-5.19492	23.0045	0.593955	-44.6949	13.2948	0.00768579	1.09312	0.188442	0.838512	0.255565	1.86773	0.399855	-38.9622	17.2872	0.00768579	-52.4927	20.0882	0.00768579
5	71.1417	13.8392	40.4885	6.95542	65.0681	9.51589	9.56301	17.0218	0.109745	-36.7539	13.2358	0.00768579	49.1914	6.01883	49.3723	6.20468	47.4261	6.81018	4.32405	9.17921	0.374259	4.8741	11.4075	0.260393	12.8737	2.5731	7.96707	2.54	14.0175	2.88426	-5.58462	22.7694	0.51467	-43.1095	12.2162	0.00768579	1.10547	0.193533	0.857601	0.260944	1.91526	0.404121	-39.6836	17.363	0.00768579	-52.9811	18.6384	0.00768579
6	71.0729	13.5011	42.1179	8.18466	65.2663	9.06095	9.13926	16.9059	0.138641	-34.4864	14.5927	0.00768579	49.294	6.05895	49.4522	6.19868	47.469	6.85297	4.45517	9.24082	0.441268	4.95189	11.2939	0.260393	13.2026	2.63657	8.17705	2.46777	14.0545	2.75717	-3.87351	22.5898	0.51467	-41.9327	10.5893	0.00768579	1.1243	0.208633	0.871787	0.251222	1.9474	0.415756	-39.9934	16.5926	0.00768579	-52.9706	17.8063	0.00768579
7	71.106	12.9289	44.2146	9.55644	65.4313	8.63278	8.9576	16.5023	0.138641	-31.4996	16.1244	0.00768579	49.3824	6.08631	49.5147	6.19891	47.4986	6.86769	4.58081	9.29417	0.441268	5.01416	11.1848	0.260393	13.3977	2.72498	8.41668	2.40971	14.1283	2.66271	-3.34185	22.0372	0.678402	-40.6393	9.49812	0.00768579	1.14787	0.236785	0.883178	0.248098	2.01413	0.423647	-40.9598	16.4561	0.00768579	-54.5615	14.8886	0.00768579
8	71.2597	12.1467	46.5191	10.7847	65.5929	8.23948	8.98021	15.8011	0.109745	-28.2359	17.3763	0.00768579	49.46	6.10277	49.5561	6.20906	47.5131	6.86861	4.71376	9.31576	0.313938	5.05607	11.0361	0.260393	13.5056	2.79666	8.64123	2.35974	14.1322	2.60787	-2.8263	21.7237	0.593955	-39.089	8.67966	0.00768579	1.14075	0.252151	0.912061	0.26639	2.0641	0.411595	-42.9919	16.1748	0.00768579	-54.1392	15.9626	0.00768579
9	71.5009	11.2502	48.8056	11.6683	65.7492	7.87595	9.14122	14.9207	0.085831	-25.0227	18.1312	0.00768579	49.5353	6.11432	49.5685	6.24219	47.5219	6.85681	4.84984	9.30773	0.313938	5.03499	10.8301	0.260393	13.5738	3.00764	8.92864	2.34177	14.196	2.66339	-3.08161	21.3548	0.678402	-37.2936	8.30787	0.00768579	1.138	0.267289	0.950338	0.264082	2.10611	0.436699	-44.1471	16.1772	0.00768579	-52.9667	16.1488	0.00768579
10	71.81	10.354	50.987	12.23	65.8844	7.55304	9.42648	13.999	0.085831	-21.9479	18.5012	0.00768579	49.612	6.12079	49.5592	6.29275	47.5074	6.82914	5.03645	9.28867	0.313938	5.00978	10.6103	0.260393	13.6902	3.06151	9.11546	2.2933	14.3338	2.71443	-3.40655	20.2439	0.767097	-36.4081	8.5359	0.00768579	1.15439	0.279791	0.977556	0.284789	2.17058	0.409011	-45.3543	16.1236	0.00768579	-53.2368	16.5218	0.00768579
11	72.1825	9.5248	53.0173	12.5319	66.0011	7.29179	9.8188	13.0581	0.0506124	-19.0578	18.6729	0.00768579	49.6859	6.13265	49.5405	6.34701	47.4894	6.80777	5.22479	9.26277	0.313938	4.97522	10.416	0.260393	13.7635	3.10744	9.41386	2.34226	14.3263	2.74171	-2.8375	20.6302	0.678402	-34.1942	9.59848	0.00768579	1.17509	0.284527	1.00853	0.287347	2.19136	0.443532	-44.7864	15.9055	0.00768579	-51.8966	17.2973	0.00768579
12	72.5593	8.79735	54.8478	12.6608	66.1222	7.0817	10.1902	12.1315	0.0506124	-16.457	18.7524	0.00768579	49.7526	6.13979	49.5307	6.39613	47.4613	6.78154	5.4192	9.21598	0.260393	4.98767	10.2911	0.260393	13.8685	3.31197	9.70452	2.37721	14.5001	2.72165	-3.55817	20.7607	0.678402	-32.979	10.5194	0.00768579	1.17414	0.310955	1.02072	0.280314	2.2344	0.443469	-46.1627	15.6267	0.00768579	-52.2012	17.339	0.00768579
13	72.9262	8.23491	56.4631	12.7132	66.2482	6.92686	10.5211	11.2919	0.0284018	-14.1826	18.8296	0.0108622	49.8112	6.13126	49.5247	6.42924	47.417	6.74314	5.63167	9.14764	0.213524	5.04817	10.2066	0.213524	13.9201	3.37342	9.82818	2.34826	14.6487	2.68304	-4.40095	20.2069	0.441268	-32.7625	10.8451	0.00768579	1.17575	0.324231	1.03942	0.299645	2.29781	0.411093	-47.8312	15.4517	0.00768579	-53.0237	17.0004	0.00768579
14	73.2819	7.87061	57.885	12.7533	66.364	6.87189	10.8506	10.6266	0.0208793	-12.1774	18.9882	0.085831	49.8592	6.11863	49.5298	6.45911	47.3536	6.70298	5.865	9.07819	0.173071	5.17954	10.1717	0.173071	13.9576	3.40448	10.0244	2.39956	14.7827	2.67612	-5.14931	19.5614	0.51467	-31.9921	11.7793	0.00768579	1.1945	0.31005	1.04828	0.270838	2.32407	0.470549	-47.23	14.3297	0.00768579	-52.2005	19.0573	0.00768579
15	73.6222	7.68414	59.0839	12.7768	66.5008	6.94299	11.1253	10.0943	0.0208793	-10.5128	19.2233	0.138641	49.8954	6.10406	49.5346	6.47917	47.2762	6.66079	6.10791	9.0326	0.138641	5.34777	10.169	0.173071	14.0005	3.3451	10.145	2.30332	14.764	2.72596	-4.69739	18.9152	0.374259	-30.758	13.3052	0.00768579	1.20419	0.314347	1.06227	0.289696	2.38075	0.461037	-48.2065	14.2504	0.00768579	-52.83	19.1816	0.00768579
16	73.9548	7.63272	60.0816	12.779	66.6683	7.0751	11.3297	9.59359	0.0208793	-9.19229	19.4396	0.313938	49.928	6.09169	49.535	6.49928	47.1893	6.60875	6.35994	8.95652	0.138641	5.52692	10.1812	0.173071	13.9798	3.34139	10.4335	2.33736	14.7149	2.81967	-4.4068	19.1953	0.51467	-28.4284	14.1642	0.0108622	1.20372	0.313161	1.08913	0.29728	2.40416	0.458313	-48.7916	13.9737	0.00768579	-52.2929	18.8065	0.00768579
17	74.2951	7.69016	60.8992	12.7147	66.8509	7.20985	11.5136	9.20223	0.0108622	-8.1761	19.5502	0.51467	49.9647	6.09585	49.5285	6.50711	47.0957	6.55522	6.62945	8.83153	0.109745	5.70596	10.1491	0.138641	14.0125	3.43022	10.7277	2.49117	14.7638	2.75993	-4.78681	18.5028	0.313938	-26.543	16.587	0.0108622	1.21848	0.317718	1.12047	0.325929	2.44886	0.472855	-49.0558	13.8681	0.00768579	-51.3154	21.4589	0.00768579
18	74.608	7.80974	61.5462	12.5851	67.019	7.3598	11.6814	8.9004	0.0108622	-7.39992	19.5733	0.678402	50.001	6.09255	49.5102	6.49973	47.0016	6.48495	6.89772	8.70444	0.085831	5.85784	10.0795	0.109745	13.9518	3.31529	10.9605	2.61385	14.7884	2.67725	-5.38852	17.3981	0.260393	-24.9903	18.5162	0.0108622	1.21604	0.306484	1.16235	0.331601	2.4755	0.456526	-49.9528	12.4711	0.00768579	-50.261	21.6112	0.00768579
19	74.9003	7.96065	62.0625	12.4102	67.1545	7.55476	11.8846	8.70459	0.0108622	-6.75922	19.5823	0.952765	50.0302	6.07155	49.5014	6.49709	46.9109	6.4046	7.14633	8.59519	0.0506124	6.0205	10.0237	0.109745	13.8954	3.26377	11.1308	2.68183	14.7941	2.72532	-5.64435	17.8099	0.260393	-23.7731	19.5837	0.015156	1.20945	0.310801	1.16974	0.331696	2.51433	0.472362	-50.9022	12.6144	0.00768579	-50.4625	22.2069	0.00768579
20	75.1929	8.15784	62.5086	12.2312	67.307	7.76987	12.0606	8.56209	0.0108622	-6.24738	19.5706	0.952765	50.0494	6.04711	49.4897	6.50059	46.8263	6.32636	7.36446	8.5196	0.0506124	6.16836	10.0251	0.109745	13.8934	3.25412	11.292	2.73012	14.8506	2.73333	-5.85343	18.761	0.260393	-22.9786	19.9179	0.0208793	1.21907	0.321719	1.20136	0.343192	2.54946	0.479804	-51.1434	13.1781	0.00768579	-49.706	23.2828	0.0108622
21	75.4783	8.33002	62.9226	12.0822	67.4726	7.95764	12.2047	8.44524	0.0108622	-5.82066	19.5263	0.952765	50.0539	6.02126	49.4679	6.50305	46.7448	6.24598	7.54404	8.43237	0.0506124	6.28573	9.99979	0.109745	13.9953	3.31566	11.4462	2.77537	14.8915	2.73426	-5.49437	18.5632	0.313938	-21.7771	22.2879	0.0208793	1.22627	0.322952	1.21529	0.328873	2.58122	0.491832	-51.4642	12.9486	0.00768579	-49.5485	23.6856	0.0108622
22	75.7388	8.4246	63.2908	11.9439	67.6386	8.0823	12.3171	8.42055	0.00768579	-5.48293	19.4302	0.952765	50.0548	5.9981	49.438	6.51028	46.6539	6.16508	7.73821	8.35511	0.0381517	6.40477	9.95848	0.109745	14.055	3.29292	11.6249	2.88569	14.8613	2.70037	-4.83262	18.8024	0.313938	-20.3281	23.5247	0.0208793	1.24024	0.352417	1.25308	0.357254	2.59479	0.495963	-50.9902	14.4359	0.00768579	-48.104	25.244	0.0108622
23	75.9985	8.48122	63.6126	11.7979	67.8222	8.1832	12.4057	8.47238	0.00768579	-5.24404	19.3066	0.858955	50.061	5.98089	49.3955	6.52935	46.5601	6.09228	7.95249	8.28609	0.0381517	6.50229	9.90935	0.109745	14.007	3.33075	11.6788	2.92671	14.9145	2.7851	-5.29219	19.6825	0.313938	-20.167	23.7479	0.0208793	1.23852	0.343756	1.27223	0.388346	2.63199	0.492691	-51.6877	14.325	0.00768579	-48.1957	25.4507	0.0108622
24	76.2681	8.53104	63.8907	11.6468	68.0254	8.28594	12.4842	8.62301	0.00768579	-5.1024	19.1396	0.858955	50.0687	5.97122	49.338	6.55852	46.4642	6.02354	8.17478	8.2116	0.0381517	6.56886	9.83618	0.085831	13.9734	3.23958	11.7482	2.94829	14.9013	2.79615	-5.24752	20.059	0.313938	-19.678	23.68	0.0284018	1.25628	0.35568	1.28365	0.372356	2.65627	0.534278	-51.0592	15.4678	0.00768579	-47.8467	25.7409	0.0108622
25	76.5439	8.54666	64.1799	11.5241	68.2417	8.33857	12.548	8.79232	0.00768579	-4.97516	18.9785	0.767097	50.0786	5.96846	49.2754	6.59706	46.3724	5.95472	8.3926	8.14734	0.0284018	6.61384	9.77254	0.066316	13.9544	3.19171	11.8753	2.87517	14.9104	2.79775	-5.32635	20.2724	0.313938	-18.6815	24.2674	0.0284018	1.25488	0.350696	1.30207	0.372544	2.67154	0.532745	-51.44	15.1825	0.00768579	-47.5665	25.1581	0.0108622
26	76.8016	8.50805	64.4873	11.4488	68.4694	8.31131	12.5609	8.96953	0.00768579	-4.85546	18.8479	0.767097	50.0948	5.97934	49.2058	6.64867	46.2856	5.89712	8.61715	8.1372	0.0208793	6.63661	9.76263	0.085831	13.8902	3.20543	12.0644	2.86505	14.8955	2.72378	-5.85746	19.5124	0.313938	-17.0999	25.6595	0.0381517	1.26133	0.373077	1.31084	0.399544	2.7051	0.499025	-52.1765	15.1032	0.00768579	-48.3557	24.3923	0.0108622
27	77.038	8.41489	64.7452	11.4015	68.691	8.23204	12.557	9.22623	0.00768579	-4.81602	18.723	0.593955	50.1099	5.98883	49.1449	6.71122	46.2045	5.83404	8.82631	8.13733	0.0108622	6.66163	9.75182	0.085831	13.9358	3.09768	12.1985	2.90932	14.9165	2.6479	-5.82513	18.0977	0.313938	-16.2281	26.5509	0.0284018	1.27264	0.374802	1.33952	0.38761	2.69743	0.541297	-51.2414	15.7918	0.00768579	-46.0427	28.1315	0.0108622
28	77.2463	8.26623	64.9864	11.386	68.935	8.13078	12.4821	9.51566	0.00768579	-4.84625	18.5736	0.593955	50.1232	6.00081	49.08	6.76524	46.1249	5.77986	9.03238	8.17036	0.00768579	6.67582	9.70979	0.085831	13.9686	3.0028	12.2788	3.01506	15.0191	2.53106	-6.36349	16.9843	0.260393	-16.1446	28.192	0.066316	1.27502	0.361224	1.3614	0.398524	2.72432	0.537831	-51.7486	14.9263	0.00768579	-45.7022	28.3664	0.0108622
29	77.4606	8.05876	65.2652	11.3455	69.2103	8.00625	12.3676	9.7573	0.00768579	-4.87544	18.3482	0.51467	50.1334	6.00839	49.0151	6.81162	46.0462	5.72593	9.23007	8.18578	0.00768579	6.69017	9.66597	0.085831	13.9611	2.9523	12.4358	3.06488	15.1017	2.50704	-7.00585	16.0681	0.260393	-15.5316	28.5628	0.085831	1.28854	0.374072	1.39474	0.431468	2.77788	0.5402	-52.3857	14.3189	0.00768579	-45.3333	29.9582	0.0108622
30	77.7047	7.85583	65.5472	11.2872	69.5326	7.87619	12.2218	10.0237	0.00768579	-4.96195	18.1115	0.374259	50.1393	6.0237	48.9409	6.84174	45.973	5.6857	9.41018	8.24291	0.00768579	6.67984	9.63776	0.085831	13.9167	2.84299	12.4519	2.96645	15.1591	2.54959	-7.4879	16.2626	0.213524	-15.924	26.6308	0.0381517	1.28408	0.37933	1.40206	0.407864	2.79896	0.559333	-52.8161	14.511	0.00768579	-45.4986	28.7508	0.0108622
31	77.9754	7.64576	65.7994	11.2275	69.894	7.72942	12.0506	10.2689	0.00768579	-5.15327	17.8099	0.260393	50.1415	6.0338	48.8712	6.87217	45.9068	5.65602	9.56982	8.30213	0.015156	6.66594	9.61979	0.085831	13.9393	2.65371	12.5272	2.84528	15.2396	2.48618	-7.51098	17.5763	0.213524	-16.2465	23.8597	0.0284018	1.30426	0.385618	1.40438	0.383617	2.82762	0.536107	-52.5882	15.0412	0.00768579	-46.6899	25.2289	0.0108622
32	78.2268	7.42515	66.0615	11.1588	70.2803	7.56386	11.8056	10.4038	0.00768579	-5.37243	17.4295	0.260393	50.1375	6.0331	48.8051	6.90718	45.8388	5.63299	9.7246	8.3693	0.0208793	6.66485	9.60572	0.109745	14.0625	2.56208	12.5973	2.83508	15.3484	2.50824	-7.18906	17.9932	0.213524	-16.5061	22.6807	0.0284018	1.33128	0.387933	1.4193	0.389909	2.85466	0.514449	-52.2347	15.0459	0.00768579	-47.2852	22.8278	0.0108622
33	78.464	7.17526	66.3476	11.0898	70.688	7.37687	11.5087	10.5046	0.0108622	-5.5913	17.0045	0.260393	50.1324	6.02325	48.7386	6.93494	45.7677	5.60694	9.88666	8.44175	0.0208793	6.6708	9.57842	0.109745	14.1991	2.56404	12.6423	2.82629	15.4119	2.49199	-6.65534	17.9874	0.213524	-16.486	22.7628	0.0284018	1.34933	0.415762	1.42832	0.384486	2.88937	0.514813	-52.1041	16.0634	0.00768579	-47.8431	21.6679	0.00768579
34	78.7054	6.94703	66.6608	11.0228	71.1294	7.1722	11.1693	10.6545	0.015156	-5.82073	16.5447	0.260393	50.1228	6.00767	48.6808	6.96283	45.7035	5.58087	10.0221	8.48945	0.0208793	6.67978	9.55175	0.109745	14.2869	2.54271	12.7095	2.79077	15.5631	2.43506	-7.10806	17.2666	0.173071	-16.9159	22.0572	0.0381517	1.36837	0.421955	1.42741	0.379526	2.90872	0.513506	-51.6758	16.5544	0.00768579	-48.4713	20.3863	0.00768579
35	78.9842	6.71346	67.0109	10.9791	71.5999	7.00077	10.8461	10.7662	0.0208793	-6.03077	16.0883	0.260393	50.1031	5.99559	48.6353	6.99365	45.6392	5.5556	10.1361	8.54636	0.0208793	6.71734	9.55102	0.109745	14.3776	2.50524	12.8639	2.8422	15.6598	2.41181	-7.13251	16.7408	0.173071	-16.4838	21.9666	0.066316	1.37174	0.426563	1.45987	0.366621	2.95072	0.515613	-52.4496	15.9061	0.00768579	-48.0668	20.0825	0.00768579
36	79.2861	6.51692	67.3889	10.9354	72.0851	6.87532	10.5434	10.9091	0.0208793	-6.21878	15.5764	0.260393	50.0802	5.99501	48.5936	7.01795	45.5711	5.53018	10.2511	8.62157	0.0208793	6.7753	9.57312	0.109745	14.542	2.52928	13.2102	2.79584	15.6841	2.43224	-6.00969	18.188	0.213524	-14.4412	21.4341	0.066316	1.40936	0.437666	1.51219	0.3809	2.94487	0.532839	-50.9239	16.5769	0.00768579	-45.8932	21.5608	0.0108622
37	79.5999	6.33667	67.7531	10.9155	72.6	6.76307	10.2157	11.027	0.0208793	-6.46954	15.0151	0.260393	50.0482	6.00532	48.5548	7.03678	45.514	5.4999	10.3178	8.7239	0.0208793	6.81632	9.62592	0.109745	14.7627	2.53904	13.2678	2.72911	15.8059	2.44491	-5.12004	19.4232	0.374259	-14.6419	21.566	0.0381517	1.42855	0.457475	1.52839	0.377448	2.97064	0.563022	-50.6578	17.0638	0.00768579	-45.5092	22.2006	0.0108622
38	79.9145	6.18207	68.1105	10.9304	73.1564	6.6595	9.82379	11.0525	0.0381517	-6.78374	14.4384	0.138641	50.007	6.01498	48.5102	7.0579	45.4656	5.47445	10.3433	8.80879	0.0208793	6.82221	9.64882	0.109745	14.9363	2.48012	13.1586	2.83872	16.0637	2.39463	-5.75744	17.7128	0.260393	-16.7621	21.9002	0.0284018	1.46154	0.482581	1.51588	0.392969	3.01048	0.516446	-50.4258	17.6702	0.00768579	-47.2201	20.8251	0.00768579
39	80.2494	6.03511	68.5219	10.9826	73.7294	6.61755	9.44898	11.1049	0.0381517	-7.03854	13.857	0.066316	49.9618	6.02032	48.4644	7.07747	45.4184	5.45202	10.3573	8.88083	0.0208793	6.82276	9.66198	0.109745	15.0875	2.48669	13.2134	2.932	16.3224	2.41814	-6.38236	17.0708	0.173071	-17.7942	21.8712	0.0284018	1.47267	0.490618	1.52828	0.401058	3.03469	0.542136	-50.4886	17.2737	0.00768579	-47.0641	21.2058	0.00768579
40	80.6263	5.9278	68.9474	11.0532	74.3147	6.64947	9.12412	11.1653	0.0506124	-7.27873	13.2599	0.066316	49.9192	6.02354	48.4166	7.09856	45.3675	5.4309	10.3842	8.91716	0.0208793	6.82575	9.6559	0.085831	15.2521	2.47115	13.2935	2.9728	16.3573	2.48695	-5.42469	17.6485	0.213524	-17.573	21.4221	0.0284018	1.51116	0.524044	1.54973	0.393826	3.05951	0.550833	-49.682	17.9871	0.00768579	-46.6464	21.8749	0.0108622
41	81.0431	5.86851	69.4228	11.1577	74.9295	6.75017	8.80956	11.1093	0.0506124	-7.4848	12.6262	0.066316	49.8799	6.02601	48.3703	7.1161	45.3259	5.41184	10.3981	8.96989	0.0208793	6.81199	9.65199	0.085831	15.4673	2.41758	13.4191	2.96691	16.4226	2.54644	-4.31779	18.2048	0.313938	-17.1259	20.9085	0.0284018	1.52102	0.535385	1.57533	0.39769	3.08276	0.553942	-49.5919	18.8537	0.00768579	-46.2196	21.9826	0.0108622
42	81.4912	5.90556	69.9444	11.357	75.5726	6.93837	8.50472	11.0606	0.085831	-7.66355	12.0512	0.066316	49.8444	6.03259	48.3151	7.12403	45.2893	5.40105	10.4104	9.03685	0.0208793	6.77081	9.64095	0.085831	15.6057	2.45932	13.5598	2.97763	16.512	2.65608	-3.79831	18.7951	0.313938	-16.5923	20.9368	0.0284018	1.54792	0.546867	1.59137	0.391262	3.09982	0.571273	-48.9342	19.0756	0.00768579	-45.839	22.2125	0.0108622
43	81.9592	6.0105	70.4557	11.6276	76.248	7.19418	8.18885	11.0264	0.109745	-7.88469	11.6035	0.0506124	49.8095	6.03277	48.2578	7.12408	45.2474	5.39008	10.4391	9.11216	0.0284018	6.7399	9.63939	0.085831	15.8227	2.54754	13.7424	2.94097	16.6978	2.75759	-3.39557	19.3346	0.441268	-16.3657	20.4225	0.0284018	1.57788	0.554038	1.60827	0.381939	3.13174	0.579044	-48.391	19.5265	0.00768579	-45.9365	21.382	0.0108622
44	82.4726	6.15454	70.9413	11.9321	76.9041	7.48702	7.96898	11.037	0.109745	-8.10564	11.248	0.0381517	49.7694	6.02693	48.2019	7.13389	45.2077	5.37687	10.4488	9.15078	0.0381517	6.70413	9.64587	0.085831	15.9928	2.68775	13.9163	3.02573	16.9142	2.92013	-3.43051	19.9995	0.441268	-16.3353	20.5317	0.0284018	1.61413	0.568143	1.6374	0.410169	3.17258	0.562078	-47.9292	20.2896	0.0108622	-46.1525	20.0039	0.00768579
45	83.0127	6.35084	71.4116	12.2562	77.526	7.82933	7.84397	11.1328	0.109745	-8.29684	10.9414	0.0506124	49.73	6.01832	48.1515	7.15702	45.1725	5.37098	10.4525	9.20158	0.0381517	6.67139	9.69789	0.085831	16.1539	2.85719	13.8705	2.99723	17.1113	3.02055	-3.54656	20.4596	0.441268	-17.7852	18.5228	0.0284018	1.63334	0.572275	1.64368	0.384228	3.19626	0.582499	-47.6113	20.5985	0.0108622	-46.3102	19.3214	0.00768579
46	83.5693	6.61654	71.8763	12.5965	78.1673	8.23774	7.71601	11.2096	0.109745	-8.5088	10.6524	0.0506124	49.6934	6.01581	48.0976	7.17613	45.1478	5.37515	10.4407	9.28247	0.0381517	6.61085	9.755	0.085831	16.3458	3.02747	13.9199	2.83516	17.3244	3.04123	-3.75978	20.2753	0.441268	-18.409	17.6487	0.0284018	1.66623	0.56877	1.66863	0.377181	3.22359	0.583474	-47.0355	20.531	0.0108622	-46.0525	18.7022	0.00768579
47	84.1476	6.95031	72.3472	12.967	78.8523	8.67709	7.54966	11.211	0.109745	-8.75938	10.3918	0.0506124	49.6509	6.01072	48.04	7.19435	45.1259	5.37317	10.4072	9.35268	0.0381517	6.53349	9.80196	0.085831	16.5944	3.05795	14.1637	2.72378	17.5795	3.15698	-3.54984	20.7809	0.51467	-17.8961	17.7223	0.0208793	1.69835	0.598815	1.68975	0.392444	3.23587	0.588736	-46.1096	21.839	0.0108622	-45.4965	19.1973	0.00768579
48	84.7339	7.27581	72.8352	13.3482	79.5423	9.11367	7.39253	11.2392	0.109745	-8.98988	10.1454	0.0284018	49.5956	6.00402	47.9953	7.2239	45.0971	5.36373	10.3571	9.38883	0.0381517	6.49442	9.83828	0.085831	16.9568	3.28104	14.2551	2.62302	17.8101	3.35597	-2.37095	22.8552	0.678402	-18.2849	16.7322	0.0208793	1.7587	0.626841	1.71592	0.372183	3.27698	0.576001	-45.1472	21.5611	0.0108622	-45.5352	18.1424	0.00768579
49	85.3719	7.60577	73.3267	13.719	80.2221	9.55892	7.32387	11.3363	0.109745	-9.19605	9.90487	0.0208793	49.5237	5.99509	47.9502	7.2432	45.0637	5.35599	10.2821	9.42454	0.0506124	6.46665	9.84911	0.085831	17.1438	3.36955	14.3895	2.54338	18.0326	3.54088	-2.10496	24.7217	0.51467	-18.3812	16.1466	0.015156	1.79291	0.655054	1.73957	0.379808	3.30341	0.594202	-44.34	23.2771	0.0108622	-45.2307	18.2209	0.00768579
50	86.0671	7.9601	73.8305	14.0688	80.9121	10.0094	7.31242	11.4361	0.109745	-9.37979	9.75168	0.0208793	49.4494	5.98683	47.8995	7.2521	45.0323	5.35094	10.1986	9.4835	0.0506124	6.42428	9.85691	0.085831	17.3129	3.271	14.6355	2.49821	18.2132	3.64723	-2.17166	23.4042	0.51467	-17.5651	17.1632	0.0208793	1.83276	0.680071	1.76768	0.375096	3.30044	0.621553	-43.1288	23.4696	0.0108622	-43.9665	19.1744	0.00768579
51	86.7423	8.36839	74.341	14.3996	81.6336	10.4421	7.21678	11.4272	0.109745	-9.57555	9.68748	0.015156	49.3734	5.97452	47.8449	7.25758	45.0114	5.34269	10.0841	9.52427	0.0506124	6.34961	9.87797	0.085831	17.5439	3.33287	14.8926	2.48514	18.5343	3.67357	-2.88201	21.7234	0.593955	-17.5625	17.4312	0.015156	1.85385	0.694473	1.80536	0.370344	3.37774	0.59123	-43.9664	23.4777	0.0108622	-44.6624	16.6411	0.00768579
52	87.3586	8.7877	74.9096	14.7447	82.3652	10.8643	7.02719	11.3475	0.138641	-9.70535	9.69532	0.015156	49.2969	5.96068	47.7901	7.265	44.9938	5.34184	9.96395	9.58406	0.0506124	6.26906	9.91039	0.085831	17.7748	3.3891	15.0711	2.60274	18.7638	3.74772	-2.87231	20.9816	0.858955	-17.5364	18.1031	0.0208793	1.89822	0.710942	1.82168	0.388393	3.38756	0.611523	-42.8839	23.086	0.0108622	-44.037	18.3702	0.00768579
53	87.9876	9.19127	75.4938	15.1178	83.029	11.2795	6.94712	11.3128	0.138641	-9.74429	9.73671	0.0208793	49.2167	5.95194	47.732	7.27543	44.9685	5.34453	9.85337	9.63373	0.0506124	6.19783	9.92347	0.085831	18.0455	3.54204	15.1523	2.77185	18.891	3.72643	-2.15507	21.1903	0.952765	-18.0555	16.7046	0.0208793	1.95723	0.722176	1.85444	0.387805	3.43866	0.600794	-42.299	21.8202	0.0108622	-44.1021	17.6331	0.00768579
54	88.6458	9.5255	76.0506	15.515	83.6371	11.6475	6.97694	11.3132	0.109745	-9.76264	9.83077	0.0208793	49.1359	5.94852	47.6755	7.28769	44.9426	5.34795	9.74408	9.71594	0.0506124	6.13115	9.93476	0.085831	18.2298	3.67894	15.2659	2.78651	19.1696	3.79483	-2.47963	22.0203	0.858955	-18.8079	15.3363	0.015156	1.97255	0.741209	1.88127	0.365001	3.43356	0.597939	-41.5829	23.4308	0.0108622	-43.3452	16.6383	0.00768579
55	89.3047	9.80811	76.6044	15.9206	84.2381	11.9427	7.01114	11.3327	0.109745	-9.78648	9.92772	0.015156	49.0569	5.9479	47.6206	7.29042	44.9135	5.34506	9.6457	9.81231	0.0506124	6.07606	9.9379	0.085831	18.3713	3.81196	15.4985	2.6282	19.3988	3.96347	-2.52317	23.678	0.858955	-18.4533	14.2481	0.015156	2.02463	0.749141	1.9001	0.368056	3.47996	0.611828	-40.6837	23.7354	0.0108622	-43.5318	16.6278	0.00768579
56	89.9514	10.0537	77.1477	16.3216	84.8448	12.205	7.02046	11.3437	0.085831	-9.83066	10.025	0.015156	48.9859	5.95343	47.5595	7.28762	44.8819	5.35062	9.57602	9.95661	0.0506124	6.01701	9.94339	0.085831	18.515	3.85443	15.56	2.64003	19.5415	4.04337	-2.3438	24.0886	0.952765	-18.8279	13.3104	0.0108622	2.08047	0.758562	1.92436	0.368132	3.49077	0.615312	-39.0238	24.4164	0.0108622	-43.0059	16.7065	0.00768579
57	90.5674	10.2616	77.7137	16.7118	85.4592	12.4487	6.98596	11.3695	0.109745	-9.85437	10.131	0.0208793	48.9145	5.95399	47.4953	7.27371	44.8491	5.36073	9.50956	10.0883	0.0506124	5.95897	9.95846	0.085831	18.7159	3.95709	15.7744	2.79892	19.7224	4.18567	-1.99755	24.7306	0.858955	-18.3885	13.8404	0.015156	2.14377	0.762526	1.95049	0.361301	3.53181	0.615863	-37.9132	24.1194	0.0108622	-42.9838	16.2633	0.00768579
58	91.1783	10.4325	78.3329	17.0764	86.0741	12.6872	6.95127	11.4268	0.138641	-9.81139	10.2319	0.0208793	48.836	5.94346	47.4329	7.27533	44.8244	5.36784	9.4057	10.182	0.0506124	5.8815	9.99098	0.085831	19.039	4.18579	16.1192	2.91093	19.854	4.38995	-0.682506	25.7233	0.858955	-16.8474	15.402	0.015156	2.17698	0.799054	1.99753	0.362886	3.54078	0.645652	-37.0341	25.3993	0.0108622	-41.5133	17.3399	0.00768579
59	91.7652	10.5618	78.9969	17.437	86.6704	12.9056	6.92172	11.5606	0.138641	-9.70245	10.2932	0.0208793	48.7455	5.91876	47.3622	7.27683	44.7962	5.36862	9.28446	10.272	0.0506124	5.79228	10.0298	0.085831	19.1477	4.20048	16.3761	3.1313	20.0122	4.57811	-0.598031	26.1854	0.858955	-15.8342	17.7607	0.0284018	2.18938	0.820239	2.03057	0.379742	3.56322	0.666851	-37.0257	26.0473	0.0108622	-40.731	18.5035	0.0108622
60	92.3352	10.6797	79.6883	17.7988	87.2416	13.09	6.90361	11.7209	0.138641	-9.54193	10.3421	0.0208793	48.6539	5.89618	47.2898	7.27499	44.7696	5.37056	9.15599	10.3558	0.0506124	5.69553	10.0559	0.085831	19.2029	4.10727	16.5398	2.9981	20.3343	4.75428	-1.73556	25.7658	0.858955	-15.9862	18.6956	0.0284018	2.22439	0.816975	2.073	0.386598	3.6058	0.669162	-36.961	24.8231	0.0108622	-40.0899	19.5104	0.0108622
61	92.9117	10.8103	80.3893	18.1197	87.8306	13.2612	6.87436	11.9411	0.173071	-9.38193	10.4018	0.0208793	48.5566	5.86402	47.2161	7.26525	44.7557	5.37302	8.98452	10.4246	0.0506124	5.56714	10.0698	0.109745	19.3889	4.14285	16.7228	2.94123	20.5758	4.8126	-1.817	26.2937	0.767097	-15.8954	19.1566	0.0381517	2.25799	0.844351	2.10747	0.386028	3.63483	0.660252	-36.5174	25.5209	0.0108622	-39.681	19.3415	0.0108622
62	93.5131	10.9629	81.0945	18.4077	88.4341	13.3609	6.84204	12.1661	0.213524	-9.23016	10.5218	0.0381517	48.4608	5.82882	47.1374	7.24433	44.7364	5.37236	8.82856	10.4861	0.0506124	5.44173	10.0692	0.109745	19.6422	4.23694	17.0088	2.90018	20.8694	4.92082	-1.79265	26.6191	0.767097	-15.5703	19.1406	0.0381517	2.3234	0.864765	2.14746	0.417836	3.66862	0.684797	-35.2434	25.6858	0.0108622	-38.7412	21.5467	0.0108622
63	94.114	11.1054	81.7995	18.7025	89.0352	13.3738	6.79327	12.339	0.260393	-9.08426	10.7109	0.0381517	48.361	5.79077	47.0611	7.22367	44.7136	5.36685	8.67131	10.5462	0.0506124	5.33064	10.0916	0.138641	19.9331	4.16647	17.2047	2.95212	21.1496	5.01147	-1.43072	26.842	0.858955	-15.8855	18.2579	0.0284018	2.39406	0.88321	2.18832	0.418987	3.70663	0.694668	-33.8719	26.1406	0.015156	-38.2362	21.4057	0.0108622
64	94.6791	11.1921	82.5273	19.0157	89.6446	13.3697	6.69951	12.535	0.260393	-8.92525	10.9298	0.0506124	48.2583	5.75773	46.9865	7.19666	44.6879	5.36489	8.51679	10.6349	0.0506124	5.2344	10.1261	0.138641	20.2543	4.2944	17.3096	3.10161	21.3157	5.02283	-0.569084	27.4577	0.952765	-16.333	17.4444	0.0208793	2.45956	0.872197	2.22919	0.41714	3.74368	0.65393	-32.7845	25.6159	0.0208793	-38.3526	18.9479	0.0108622
65	95.2287	11.2564	83.3133	19.3018	90.2657	13.3782	6.59187	12.8334	0.313938	-8.70881	11.1146	0.0506124	48.15	5.73017	46.9039	7.16389	44.6687	5.37042	8.33528	10.7318	0.0506124	5.10761	10.1595	0.173071	20.438	4.26187	17.6026	3.16278	21.4254	5.15449	0.0968677	27.9682	0.952765	-15.0623	18.6086	0.0208793	2.50392	0.872946	2.27153	0.441026	3.76835	0.669061	-32.1327	24.3888	0.015156	-37.3777	20.569	0.0108622
66	95.7672	11.3286	84.1323	19.5628	90.8965	13.4029	6.46766	13.1503	0.313938	-8.46423	11.2695	0.0506124	48.0427	5.71435	46.8174	7.12959	44.6488	5.37961	8.15558	10.8324	0.0506124	4.97394	10.1893	0.173071	20.6276	4.27736	17.8269	3.14627	21.5841	5.1766	0.307965	27.9409	0.767097	-14.4764	19.1236	0.0381517	2.53224	0.864755	2.31325	0.448378	3.78568	0.687474	-31.6151	23.9906	0.015156	-36.3291	21.3914	0.0108622
67	96.3213	11.4348	84.957	19.7789	91.545	13.4289	6.33026	13.3764	0.313938	-8.22703	11.4029	0.0506124	47.9381	5.70256	46.7311	7.10752	44.6362	5.39535	7.96273	10.9142	0.0506124	4.82113	10.2152	0.213524	20.7901	4.37552	18.1582	3.0985	21.7661	5.32726	0.555801	28.8998	0.952765	-13.4545	19.2466	0.066316	2.61038	0.85576	2.38648	0.466293	3.83135	0.687849	-30.295	23.7476	0.0208793	-35.2237	21.4157	0.0108622
68	96.8995	11.5228	85.8138	19.9495	92.2202	13.4246	6.18066	13.5258	0.313938	-7.97896	11.4999	0.066316	47.8219	5.68608	46.644	7.09215	44.6277	5.40047	7.73086	10.9809	0.0506124	4.65089	10.2252	0.213524	20.9914	4.12032	18.3517	3.10565	21.9795	5.19469	0.345533	28.1095	0.952765	-13.6297	19.1596	0.0381517	2.66255	0.841086	2.40558	0.478157	3.86674	0.714991	-29.3906	23.4326	0.0208793	-35.0474	22.4734	0.0108622
69	97.5255	11.5354	86.6986	20.0549	92.9295	13.376	6.03865	13.5829	0.313938	-7.72761	11.5725	0.066316	47.6874	5.66189	46.5522	7.07532	44.6117	5.39537	7.47561	11.0562	0.0506124	4.48893	10.2786	0.213524	21.3798	4.09159	18.7049	3.24787	22.291	5.09308	0.6199	27.8461	0.858955	-13.5214	18.8818	0.0506124	2.74349	0.833934	2.45692	0.508495	3.89627	0.711663	-27.6898	23.5597	0.0208793	-34.1901	23.1582	0.015156
70	98.1769	11.4651	87.6092	20.1081	93.6474	13.2861	5.91131	13.5607	0.313938	-7.45404	11.6351	0.085831	47.548	5.63055	46.4527	7.05726	44.5921	5.39407	7.22014	11.131	0.0506124	4.31993	10.3378	0.260393	21.6201	3.88402	19.0886	3.3304	22.5395	5.14327	0.863249	28.1544	0.952765	-12.5565	20.4217	0.066316	2.80319	0.815565	2.52715	0.547182	3.93043	0.71274	-26.6654	23.4381	0.0208793	-32.8822	24.1655	0.015156
71	98.7795	11.3339	88.5336	20.1349	94.3192	13.1706	5.79312	13.5673	0.313938	-7.12518	11.6568	0.109745	47.4061	5.60373	46.351	7.03253	44.5683	5.39255	6.96677	11.1931	0.0506124	4.15999	10.4225	0.313938	22.0665	3.93033	19.3839	3.29886	22.5108	5.01748	2.95469	28.4083	0.767097	-10.9867	21.553	0.109745	2.8805	0.804063	2.59953	0.580534	3.93799	0.718813	-24.5373	24.1624	0.0208793	-30.8346	26.2776	0.015156
72	99.3858	11.157	89.5081	20.1899	94.9707	13.032	5.7075	13.5947	0.374259	-6.73079	11.7343	0.109745	47.2661	5.5873	46.2449	7.00058	44.5398	5.38409	6.7236	11.2377	0.0506124	3.99887	10.4799	0.313938	22.1948	3.79659	19.7395	3.3237	22.8119	5.16256	2.38467	28.4429	0.767097	-10.3309	22.4383	0.109745	2.95549	0.829806	2.66578	0.622924	3.99423	0.727652	-23.569	24.8337	0.0381517	-30.0747	27.1108	0.015156
73	100.025	10.932	90.4863	20.226	95.6615	12.8767	5.61592	13.6227	0.51467	-6.37332	11.8238	0.109745	47.1266	5.57349	46.1363	6.9809	44.4963	5.36791	6.51611	11.297	0.066316	3.85947	10.5104	0.313938	22.5421	3.67265	20.1205	3.32234	23.0871	5.05176	2.3483	27.0693	0.767097	-9.65695	22.7681	0.109745	3.02539	0.827766	2.76943	0.620609	4.04352	0.72576	-22.6348	25.2642	0.0381517	-28.4253	26.6038	0.015156
74	100.679	10.6869	91.4814	20.2065	96.3845	12.7218	5.51052	13.6758	0.593955	-6.02869	11.8524	0.109745	46.9802	5.55352	46.0232	6.96541	44.4616	5.35604	6.27532	11.3713	0.138641	3.69168	10.5677	0.374259	22.795	3.70188	20.5915	3.23202	23.3699	4.88496	1.84276	26.1507	0.767097	-8.79279	22.4505	0.173071	3.11526	0.838786	2.8274	0.648539	4.09882	0.729355	-21.4014	25.3824	0.0506124	-27.8304	27.5373	0.0208793
75	101.316	10.446	92.514	20.1233	97.1216	12.5644	5.38205	13.8057	0.678402	-5.66029	11.786	0.173071	46.8312	5.53482	45.8964	6.95329	44.435	5.35584	6.01298	11.4601	0.213524	3.47735	10.6464	0.374259	22.8509	3.67057	20.9712	3.52633	23.4484	4.62105	1.39217	25.4977	0.858955	-7.63509	23.6501	0.213524	3.18026	0.85997	2.89312	0.703779	4.11842	0.711473	-20.228	26.1013	0.0506124	-26.6964	27.8941	0.0284018
76	101.977	10.2262	93.539	19.9706	97.8564	12.3576	5.28208	13.9991	0.593955	-5.29957	11.6757	0.260393	46.6757	5.52139	45.758	6.94143	44.4083	5.35996	5.73265	11.524	0.213524	3.23343	10.6883	0.441268	22.9695	3.73447	21.5953	3.62175	23.6803	4.66732	1.08615	26.1429	0.952765	-5.73095	24.5248	0.260393	3.24092	0.862854	2.96668	0.734934	4.13264	0.735399	-18.753	27.0654	0.0506124	-24.823	29.4831	0.0381517
77	102.674	10.0436	94.5665	19.77	98.5986	12.1378	5.21604	14.2686	0.51467	-4.93706	11.6155	0.374259	46.5116	5.5111	45.6237	6.92633	44.3799	5.37042	5.43738	11.5869	0.260393	3.00496	10.7289	0.441268	23.3238	3.89611	22.041	3.53287	23.9496	4.77356	1.76076	27.3733	0.952765	-4.78019	24.4317	0.260393	3.32496	0.836389	3.07902	0.733203	4.16778	0.721059	-17.5691	26.1222	0.0506124	-22.9448	28.547	0.0381517
78	103.429	9.90133	95.6065	19.5645	99.3683	11.9179	5.17196	14.4941	0.593955	-4.58394	11.6523	0.374259	46.3395	5.49279	45.4874	6.92554	44.3529	5.37908	5.12208	11.6578	0.374259	2.76439	10.7709	0.441268	23.8563	4.10909	22.2353	3.64579	24.2097	4.88321	3.34798	29.1583	0.767097	-4.80087	25.0525	0.313938	3.40499	0.855204	3.16028	0.770702	4.20248	0.749628	-15.9152	27.6282	0.066316	-21.223	30.5851	0.0506124
79	104.218	9.81036	96.7143	19.344	100.159	11.709	5.12821	14.624	0.441268	-4.183	11.7092	0.374259	46.1637	5.46717	45.3501	6.93083	44.3256	5.37828	4.79622	11.7161	0.374259	2.51778	10.8152	0.51467	24.1672	4.19973	22.6641	3.97749	24.5052	4.80053	3.27887	28.9237	0.767097	-4.05365	26.572	0.374259	3.48924	0.865623	3.21241	0.812172	4.23339	0.755584	-14.4649	27.8196	0.085831	-20.4857	31.1426	0.0506124
80	105.044	9.76158	97.8764	19.0943	100.945	11.5232	5.12877	14.7673	0.51467	-3.72672	11.7345	0.441268	45.9891	5.44186	45.2113	6.93646	44.2867	5.3825	4.50366	11.7965	0.374259	2.30023	10.896	0.51467	24.596	4.35071	23.221	4.01585	24.9175	4.74416	2.94886	27.6726	0.678402	-3.19726	27.3983	0.441268	3.56199	0.869182	3.30379	0.83123	4.27297	0.740615	-13.7269	27.215	0.138641	-19.1883	30.9053	0.0506124
81	105.914	9.73637	99.0702	18.8306	101.761	11.3738	5.14802	14.9538	0.51467	-3.27422	11.72	0.593955	45.8189	5.41623	45.0732	6.94252	44.2525	5.38731	4.20942	11.8714	0.441268	2.07453	10.9883	0.51467	24.9269	4.39854	23.7118	4.07306	25.1179	4.79545	3.47963	27.7392	0.678402	-1.89126	27.6543	0.593955	3.63954	0.851729	3.4026	0.860471	4.31594	0.766525	-12.5367	27.5225	0.109745	-17.4053	32.0996	0.066316
82	106.789	9.7289	100.344	18.5909	102.655	11.2688	5.09328	15.1055	0.51467	-2.82571	11.6968	0.678402	45.6566	5.39495	44.9417	6.94893	44.2084	5.38729	3.95205	11.9312	0.441268	1.88107	11.046	0.593955	25.3675	4.54987	23.979	4.59269	25.6512	4.868	2.95618	27.6589	0.858955	-2.45662	29.8694	0.51467	3.72627	0.878153	3.48434	0.90559	4.39338	0.762473	-12.4158	26.5566	0.109745	-17.1079	31.7669	0.085831
83	107.601	9.71776	101.682	18.3971	103.644	11.2499	4.88801	15.2166	0.441268	-2.40878	11.6978	0.858955	45.493	5.37658	44.8221	6.95084	44.1654	5.3859	3.68939	12.0007	0.51467	1.71706	11.1475	0.678402	25.7851	4.65712	24.3822	5.02615	25.7145	4.79227	4.40488	28.601	0.858955	-1.40996	30.27	0.51467	3.8032	0.883282	3.57524	0.935051	4.42059	0.745377	-11.2106	26.7389	0.138641	-15.873	31.1193	0.109745
84	108.391	9.74067	103.013	18.2423	104.707	11.3199	4.59697	15.3136	0.441268	-2.07102	11.7261	0.767097	45.3291	5.34807	44.6931	6.9478	44.1228	5.39225	3.43311	12.1133	0.51467	1.53779	11.2854	0.858955	25.8898	4.81365	24.8427	5.47946	26.0475	4.90432	3.39666	28.1066	0.858955	-0.74689	31.3793	0.593955	3.84995	0.878635	3.65203	0.962833	4.44094	0.737928	-10.5849	26.4743	0.138641	-14.4693	31.6342	0.109745
85	109.244	9.84382	104.327	18.1242	105.816	11.442	4.32662	15.4405	0.593955	-1.80438	11.7421	0.858955	45.1698	5.32628	44.555	6.9458	44.0782	5.39363	3.18794	12.2171	0.51467	1.34013	11.4228	0.858955	26.101	5.08284	25.3235	5.89692	26.3604	4.9253	2.80215	27.8198	0.767097	0.0805321	32.6883	0.593955	3.91204	0.858634	3.73884	0.997871	4.47333	0.753405	-9.6773	26.6716	0.213524	-12.9881	32.4969	0.109745
86	110.184	10.0068	105.644	18.0794	106.961	11.6434	4.11954	15.6264	0.767097	-1.57595	11.7776	0.767097	45.0118	5.30392	44.4208	6.94668	44.0291	5.39232	2.94934	12.2691	0.51467	1.15482	11.5115	0.858955	26.4826	5.07326	25.7434	6.12182	26.7753	4.97096	2.71239	28.0497	0.767097	0.197546	33.2035	0.678402	3.98966	0.889095	3.82511	0.977465	4.50587	0.735995	-8.8097	26.3225	0.260393	-11.9478	30.9359	0.173071
87	111.169	10.222	107.012	18.1229	108.16	11.9419	3.91581	15.83	0.858955	-1.35161	11.8725	0.858955	44.8584	5.29061	44.278	6.95397	43.976	5.39427	2.73	12.3365	0.51467	0.95511	11.5746	0.952765	26.886	5.22155	26.3466	6.41184	27.2027	5.22383	2.9455	28.9996	0.858955	1.07036	33.9082	0.767097	4.04721	0.870068	3.90481	1.02962	4.52263	0.749541	-7.58857	27.044	0.260393	-10.3782	32.3443	0.213524
88	112.209	10.4602	108.397	18.2305	109.461	12.2927	3.67014	15.9843	0.858955	-1.20664	12.0157	0.858955	44.7116	5.27147	44.1399	6.9713	43.9235	5.39714	2.52841	12.4267	0.767097	0.76243	11.6438	0.952765	27.2887	5.39477	26.9525	6.97917	27.5734	5.52096	3.14335	28.8295	0.858955	1.80064	34.1324	0.767097	4.09611	0.855696	4.01933	1.03029	4.54998	0.775591	-6.82685	27.3859	0.313938	-8.17365	33.0699	0.260393
89	113.354	10.756	109.781	18.3906	110.904	12.6438	3.38238	16.0819	0.858955	-1.20009	12.152	0.952765	44.5719	5.24299	44.0022	6.99971	43.8787	5.39263	2.32208	12.4888	0.952765	0.550052	11.7468	0.952765	27.6686	5.71911	27.6013	7.1196	28.2213	5.94895	2.25728	28.7199	0.858955	2.00419	33.6986	0.678402	4.15946	0.842597	4.10486	1.05244	4.59378	0.754536	-6.55571	26.197	0.313938	-7.40979	32.3713	0.260393
90	114.624	11.1204	111.233	18.6011	112.498	12.9934	3.0695	16.1496	0.858955	-1.27122	12.2763	0.858955	44.4361	5.19497	43.8749	7.0307	43.8332	5.39323	2.12908	12.5273	0.952765	0.365343	11.8742	0.952765	27.853	6.02545	28.0865	6.98594	28.7058	6.34974	1.2635	28.472	0.767097	2.51954	34.1893	0.767097	4.21685	0.813988	4.19604	1.03609	4.60626	0.775022	-5.39385	26.3409	0.441268	-5.45347	32.9682	0.441268
91	115.99	11.4676	112.719	18.8024	114.244	13.3134	2.69714	16.0958	0.767097	-1.45084	12.3117	0.858955	44.3004	5.152	43.7597	7.0635	43.7913	5.39993	1.93037	12.5839	0.952765	0.202847	12.0151	0.952765	28.2682	6.14417	28.5354	7.19699	29.1781	6.76972	1.2792	28.0945	0.767097	2.58517	33.9948	0.678402	4.27325	0.811682	4.27677	1.01086	4.63453	0.782513	-4.86684	25.4744	0.441268	-4.24576	32.7093	0.441268
92	117.46	11.796	114.254	18.9791	116.211	13.5545	2.21416	15.9338	0.678402	-1.79076	12.156	0.767097	44.1766	5.11338	43.6482	7.08309	43.759	5.41061	1.73283	12.6041	0.952765	0.0265306	12.1097	0.952765	28.7135	6.47965	28.704	7.29342	29.871	7.26976	0.696447	28.3783	0.767097	1.02693	33.6837	0.51467	4.31002	0.805899	4.30865	0.977193	4.63621	0.784492	-3.99653	25.8541	0.441268	-3.55701	32.3603	0.441268
93	119.06	12.1986	115.853	19.1792	118.43	13.7785	1.63013	15.756	0.678402	-2.28804	11.9072	0.678402	44.0525	5.08266	43.5288	7.10303	43.7158	5.4233	1.55868	12.6333	0.952765	-0.147049	12.1667	0.952765	29.0892	6.53357	29.2259	7.16183	30.5196	7.47162	-0.0603674	28.6757	0.858955	0.648949	33.0511	0.593955	4.37626	0.776725	4.37722	0.969076	4.6745	0.802489	-3.26159	25.5928	0.51467	-2.45847	33.6171	0.51467
94	120.777	12.6691	117.561	19.4078	120.876	14.0843	0.97781	15.5837	0.313938	-2.85096	11.7108	0.593955	43.9348	5.0531	43.4153	7.12614	43.6737	5.4338	1.39478	12.65	0.952765	-0.312991	12.207	0.952765	29.565	6.6063	30.0775	7.00581	31.0222	7.42625	0.0356362	29.574	0.858955	1.59942	32.2197	0.678402	4.42708	0.761452	4.46983	0.934002	4.70249	0.796364	-2.7538	25.548	0.593955	-1.31028	32.1188	0.51467
95	122.565	13.1405	119.355	19.652	123.534	14.4502	0.230704	15.3314	0.260393	-3.47846	11.6003	0.51467	43.8275	5.02873	43.3204	7.15077	43.6381	5.43821	1.23454	12.6456	0.952765	-0.453019	12.2489	0.952765	29.7019	6.93928	30.6234	6.7331	31.4889	7.49352	-1.30784	28.193	0.767097	1.67476	30.7457	0.678402	4.47759	0.757251	4.52022	0.886616	4.73006	0.802053	-2.27892	25.2213	0.593955	-0.868156	30.9616	0.51467
96	124.526	13.6333	121.234	19.8817	126.421	14.7976	-0.545175	14.9964	0.173071	-4.18699	11.52	0.313938	43.7346	5.01424	43.2437	7.16639	43.6029	5.4396	1.10698	12.6682	0.952765	-0.550605	12.2826	0.952765	29.9335	7.06607	31.3409	6.63619	31.6378	7.65763	-1.21764	27.154	0.51467	3.71919	31.0781	0.952765	4.52756	0.753334	4.60486	0.867287	4.74611	0.789683	-1.6659	24.8304	0.593955	0.415174	30.1734	0.767097
97	126.692	14.2023	123.276	20.0385	129.487	15.0782	-1.28128	14.6312	0.138641	-4.86788	11.443	0.260393	43.66	5.00943	43.183	7.17388	43.5668	5.44135	1.02335	12.7045	0.858955	-0.606054	12.3229	0.952765	30.3412	7.178	31.8533	6.40497	31.8325	7.59907	-0.78048	26.8994	0.51467	4.39883	29.8185	0.767097	4.55727	0.709028	4.66335	0.824145	4.74682	0.781564	-1.17172	23.8317	0.593955	1.66615	29.9585	0.767097
98	129.082	14.8893	125.489	20.1583	132.567	15.2146	-1.84652	14.2718	0.109745	-5.40314	11.3775	0.138641	43.6004	5.00876	43.126	7.17274	43.5355	5.43822	0.960877	12.7394	0.858955	-0.662651	12.3604	0.952765	30.4195	7.32293	32.2978	6.60556	32.0585	7.69874	-1.35736	26.5949	0.952765	4.6908	28.9022	0.858955	4.56066	0.64585	4.70764	0.821817	4.73916	0.788142	-0.825588	23.724	0.678402	2.80855	30.3226	0.767097
99	131.539	15.6223	127.814	20.2326	135.431	15.0417	-2.20405	13.9103	0.109745	-5.69524	11.2872	0.109745	43.5552	5.01621	43.0681	7.15742	43.5148	5.43298	0.904379	12.768	0.767097	-0.748075	12.3374	0.952765	30.7689	7.48192	32.7625	6.7998	32.6915	8.43414	-1.88527	26.2777	0.952765	4.64994	29.1954	0.767097	4.60435	0.612753	4.78193	0.831579	4.74567	0.765218	-0.215267	22.7288	0.767097	3.9501	29.3516	0.952765
100	133.625	16.0014	130.182	20.1943	137.723	14.3564	-2.43062	13.4084	0.109745	-5.57723	11.1036	0.085831	43.5435	5.0122	43.0352	7.13709	43.4987	5.43184	0.917239	12.7826	0.767097	-0.787169	12.2784	0.952765	31.3021	7.60269	33.5775	7.00439	32.6843	8.18321	0.151344	28.1866	0.858955	7.07798	29.3569	0.767097	4.63408	0.608079	4.64858	0.895102	4.73012	0.7935	1.13156	24.5674	0.952765	1.95596	32.019	0.678402
